# Supplementary material for: Trends in Varicella Burden of Disease Following Introduction of Routine Childhood Varicella Vaccination in Argentina: A 12-Year Time Series Analysis
Source: Vaccines (Basel). 2022 Jul 20;10(7):1151. doi: 10.3390/vaccines10071151 (PMC9317722; doi:10.3390/vaccines10071151)
Supplement: Supplementary file 1 [file vaccines-10-01151-s001.zip]

Archive with 1 entries (1 files):
- vaccines-1802582-supplementary.pdf
